# Supplementary material for: New Metalimnobia crane flies (Diptera, Limoniidae) from China with an update of species distributions
Source: Zookeys. 2020 Dec 31;1008:93–105. doi: 10.3897/zookeys.1008.60704 (PMC7790806; doi:10.3897/zookeys.1008.60704)
Supplement: XML Treatment for Metalimnobia (Metalimnobia) bicolor [file zookeys.1008.60704-treatment1.xml]

<!DOCTYPE tp:taxon-treatment
  PUBLIC "-//TaxonX//DTD Taxonomic Treatment Publishing DTD v0 20100105//EN" "tax-treatment-NSO.dtd">
<tp:taxon-treatment xmlns:tp="http://www.plazi.org/taxpub"><tp:treatment-meta><kwd-group><label>Taxon classification</label><kwd><named-content xmlns:xlink="http://www.w3.org/1999/xlink" content-type="kingdom">Animalia</named-content></kwd><kwd><named-content xmlns:xlink="http://www.w3.org/1999/xlink" content-type="order">Diptera</named-content></kwd><kwd><named-content xmlns:xlink="http://www.w3.org/1999/xlink" content-type="family">Limoniidae</named-content></kwd></kwd-group><mixed-citation publication-type="journal"><person-group><name><surname>Jiang</surname><given-names>Ye</given-names></name><name><surname>Zhang</surname><given-names>Xiao</given-names></name></person-group><article-title>New <italic><tp:taxon-name><tp:taxon-name-part taxon-name-part-type="genus" reg="Metalimnobia">Metalimnobia</tp:taxon-name-part></tp:taxon-name></italic> crane flies (<tp:taxon-name><tp:taxon-name-part taxon-name-part-type="order">Diptera</tp:taxon-name-part></tp:taxon-name>, <tp:taxon-name><tp:taxon-name-part taxon-name-part-type="family">Limoniidae</tp:taxon-name-part></tp:taxon-name>) from China with an update of species distributions</article-title><source>Zookeys</source><day>31</day><month>12</month><year>2020</year><volume>1008</volume><fpage>93</fpage><lpage>105</lpage><pub-id pub-id-type="doi">10.3897/zookeys.1008.60704</pub-id></mixed-citation></tp:treatment-meta><tp:nomenclature><tp:taxon-name><object-id xmlns:xlink="http://www.w3.org/1999/xlink" content-type="arpha" xlink:type="simple">ED1D9560-6B2D-517E-8A0B-6B2D58866B73</object-id>
              <tp:taxon-name-part taxon-name-part-type="genus" reg="Metalimnobia">Metalimnobia</tp:taxon-name-part> (<tp:taxon-name-part taxon-name-part-type="subgenus" reg="Metalimnobia">Metalimnobia</tp:taxon-name-part>) <tp:taxon-name-part taxon-name-part-type="species" reg="bicolor">bicolor</tp:taxon-name-part><object-id xmlns:xlink="http://www.w3.org/1999/xlink" content-type="zoobank" xlink:type="simple">http://zoobank.org/59181930-7D58-414F-952B-3B4A56E74E0E</object-id></tp:taxon-name><tp:taxon-status xmlns:xlink="http://www.w3.org/1999/xlink" xlink:type="simple">sp. nov.</tp:taxon-status><xref ref-type="fig" rid="F1">Figures 1</xref><xref ref-type="fig" rid="F2">, 2</xref><xref ref-type="fig" rid="F3">, 3</xref></tp:nomenclature><tp:treatment-sec sec-type="type material" id="SECID0EBKAE"><title>Type material.</title><p><bold><italic>Holotype</italic></bold> male, China: Sichuan, Batang, Deda (<named-content xmlns:xlink="http://www.w3.org/1999/xlink" content-type="dwc:verbatimCoordinates" xlink:type="simple"><named-content content-type="geo-json" specific-use="{&#34;type&#34;:&#34;Point&#34;,&#34;coordinates&#34;:[99.397222,30.295278]}" id="NCID0EPKAE" xlink:type="simple">30°17'43"N, 99°23'50"E</named-content></named-content>, 3727 m), 2019.VII.17, Liang Wang. <bold><italic>Paratypes</italic></bold>: 1 male 1 female, same data as holotype.</p></tp:treatment-sec><tp:treatment-sec sec-type="diagnosis" id="SECID0EXKAE"><title>Diagnosis.</title><p>Pleuron brownish black with brownish yellow stripe extending from pronotum to base of wing. Femora each with two rings, apical ring brown, subapical ring slightly paler and spreading over half of femora. Wing brownish with one or more brown spots at base, two large spots at origin and fork of Rs with upper parts brown and lower parts brownish black. Sc<sub>1</sub> ending beyond fork of Rs, Sc<sub>2</sub> shorter than Sc<sub>1</sub>; basal section of CuA<sub>1</sub> before fork of M. Inner gonostylus divided into three lobes. Paramere with distal part long and nearly straight, tip flattened and bare.</p></tp:treatment-sec><tp:treatment-sec sec-type="description" id="SECID0EFLAE"><title>Description.</title><p><bold>Male. <italic>Body</italic></bold> length 10.5–10.8 mm, wing length 11.8–12.0 mm.</p><p><bold><italic>Head</italic></bold> (Fig. <xref ref-type="fig" rid="F1">1b</xref>) brown with vertex and frons dark brown. Setae on head dark brown. Antenna length 2.5–2.8 mm, brownish black with scape dark brown. Scape cylindrical; pedicel nearly globose; flagellomeres oval with long setae, each flagellomere slightly narrower than previous one, terminal flagellomere elongated. Rostrum dark brown with dark brown setae. Palpus brownish black with brownish black setae.</p><fig id="F1" position="float" orientation="portrait"><object-id xmlns:xlink="http://www.w3.org/1999/xlink" content-type="doi" xlink:type="simple">10.3897/zookeys.1008.60704.figure1</object-id><object-id xmlns:xlink="http://www.w3.org/1999/xlink" content-type="arpha" xlink:type="simple">438DC6A4-B6AC-5B8A-AC85-7E2E93B03EE5</object-id><label>Figure 1.</label><caption><p><tp:taxon-name><tp:taxon-name-part taxon-name-part-type="genus" reg="Metalimnobia">Metalimnobia</tp:taxon-name-part> (<tp:taxon-name-part taxon-name-part-type="subgenus" reg="Metalimnobia">Metalimnobia</tp:taxon-name-part>) <tp:taxon-name-part taxon-name-part-type="species" reg="bicolor">bicolor</tp:taxon-name-part></tp:taxon-name> sp. nov. <bold>a</bold> male habitus, lateral view <bold>b</bold> head, lateral view <bold>c</bold> thorax, dorsal view <bold>d</bold> ovipositor, lateral view. Scale bars: 2.0 mm (<bold>a</bold>); 0.5 mm (<bold>b, c</bold>); 0.2 mm (<bold>d</bold>).</p></caption><graphic xmlns:xlink="http://www.w3.org/1999/xlink" xlink:href="zookeys-1008-093-g001.jpg" position="float" orientation="portrait" xlink:type="simple" id="oo_493084.jpg"><uri content-type="original_file" xlink:type="simple">https://binary.pensoft.net/fig/493084</uri></graphic></fig><p><bold><italic>Thorax</italic></bold> (Fig. <xref ref-type="fig" rid="F1">1c</xref>). Pronotum brownish black with lateral margins brown. Prescutum brown with four broad, brownish black longitudinal stripes, two lateral stripes about 1/2 length of median stripes. Scutum brown with middle area brownish yellow; each lobe with two large brownish black spots, anterior spot connected with lateral stripe of prescutum. Scutellum brownish black with middle area brownish yellow. Mediotergite brownish black, posterior area with two nearly confluent pale brownish yellow spots. Pleuron (Fig. <xref ref-type="fig" rid="F1">1a</xref>) brownish black with a brownish yellow stripe extending from pronotum to base of wing. Setae on thorax brownish black. Coxae brown; trochanters pale yellow; femora each brownish yellow with two rings, apical ring brown, subapical ring slightly paler and spreading over half of femora; tibiae brownish yellow with tip dark brown; tarsi brownish black, basal 1/3–1/2 of first tarsal segments brownish yellow. Setae on legs brownish black. Wing (Fig. <xref ref-type="fig" rid="F2">2</xref>) brownish with brown to brownish black pattern: long oval, brown spot at wing base (Fig. <xref ref-type="fig" rid="F2">2a</xref>), often divided into two or three small spots (Fig. <xref ref-type="fig" rid="F2">2b, c</xref>); two large spots at origin and fork of Rs, each spot with upper part pale brown and lower part brownish black; stigma brown with each side darker; brown seams along cord, m-m, basal section of M<sub>3</sub> and base of CuA; obscure, irregular brownish clouds in most cells, darker near R<sub>3</sub>. Veins brownish yellow, darker in clouded areas. Venation: Sc long, Sc<sub>1</sub> ending beyond fork of Rs; Sc<sub>2</sub> a greater distance before tip of Sc<sub>1</sub>, Sc<sub>1</sub> 1.5–2 times as long as Sc<sub>2</sub>; basal section of CuA<sub>1</sub> 1/2–2/3 of its own length before fork of M. Halter length 1.7–1.8 mm, white with knob dark brown.</p><fig id="F2" position="float" orientation="portrait"><object-id xmlns:xlink="http://www.w3.org/1999/xlink" content-type="doi" xlink:type="simple">10.3897/zookeys.1008.60704.figure2</object-id><object-id xmlns:xlink="http://www.w3.org/1999/xlink" content-type="arpha" xlink:type="simple">45357900-C84E-5FB5-8BD1-E7050713DE21</object-id><label>Figure 2.</label><caption><p>Variations of wing pattern of <tp:taxon-name><tp:taxon-name-part taxon-name-part-type="genus" reg="Metalimnobia">Metalimnobia</tp:taxon-name-part> (<tp:taxon-name-part taxon-name-part-type="subgenus" reg="Metalimnobia">Metalimnobia</tp:taxon-name-part>) <tp:taxon-name-part taxon-name-part-type="species" reg="bicolor">bicolor</tp:taxon-name-part></tp:taxon-name> sp. nov. Scale bars: 1.0 mm.</p></caption><graphic xmlns:xlink="http://www.w3.org/1999/xlink" xlink:href="zookeys-1008-093-g002.jpg" position="float" orientation="portrait" xlink:type="simple" id="oo_493085.jpg"><uri content-type="original_file" xlink:type="simple">https://binary.pensoft.net/fig/493085</uri></graphic></fig><p><bold><italic>Abdomen</italic></bold> (Fig. <xref ref-type="fig" rid="F1">1a</xref>). Tergites 1–4 brownish black with lateral regions brown, tergites 5–8 black. Sternites 1–3 brown, sternites 4–8 black.</p><p><bold><italic>Hypopygium</italic></bold> (Fig. <xref ref-type="fig" rid="F3">3</xref>). Posterior margin of ninth tergite emarginate, each lobe with several setae. Gonocoxite slender with a large, elongate and caudally curved ventro-mesal lobe. Outer gonostylus broad, arched at 2/3 length, outer third narrowing into a flattened spine. Inner gonostylus divided into three lobes: innermost lobe long, slender and curved; dorsal fleshy lobe fingerlike with long setae; ventral fleshy lobe oval with long setae. Paramere wide basally with distal part long and nearly straight, tip flattened and bare. Aedeagus long, slightly enlarged before tip.</p><fig id="F3" position="float" orientation="portrait"><object-id xmlns:xlink="http://www.w3.org/1999/xlink" content-type="doi" xlink:type="simple">10.3897/zookeys.1008.60704.figure3</object-id><object-id xmlns:xlink="http://www.w3.org/1999/xlink" content-type="arpha" xlink:type="simple">65184A8A-EEC4-5992-864E-340B8CEDE053</object-id><label>Figure 3.</label><caption><p><tp:taxon-name><tp:taxon-name-part taxon-name-part-type="genus" reg="Metalimnobia">Metalimnobia</tp:taxon-name-part> (<tp:taxon-name-part taxon-name-part-type="subgenus" reg="Metalimnobia">Metalimnobia</tp:taxon-name-part>) <tp:taxon-name-part taxon-name-part-type="species" reg="bicolor">bicolor</tp:taxon-name-part></tp:taxon-name> sp. nov. <bold>a</bold> male hypopygium, dorsal view <bold>b</bold> male hypopygium, ventral view. Scale bars: 0.2 mm.</p></caption><graphic xmlns:xlink="http://www.w3.org/1999/xlink" xlink:href="zookeys-1008-093-g003.jpg" position="float" orientation="portrait" xlink:type="simple" id="oo_493086.jpg"><uri content-type="original_file" xlink:type="simple">https://binary.pensoft.net/fig/493086</uri></graphic></fig><p><bold>Female. <italic>Body</italic></bold> length 12.0 mm, wing length 11.0 mm. Similar to male, but tergites 6–9 brownish black with lateral regions brown, sternites 5–9 brown. Tenth tergite (Fig. <xref ref-type="fig" rid="F1">1d</xref>) brown. Cercus dark brown, base wide, tip pointed. Hypogynial valve dark brown with middle area of posterior half paler, tip reaching middle of cercus.</p></tp:treatment-sec><tp:treatment-sec sec-type="distribution" id="SECID0EIRAE"><title>Distribution.</title><p>China (Sichuan).</p></tp:treatment-sec><tp:treatment-sec sec-type="etymology" id="SECID0ENRAE"><title>Etymology.</title><p>The specific name refers to the wing spots at the origin and fork of Rs which have brown upper parts and brownish black lower parts.</p></tp:treatment-sec><tp:treatment-sec sec-type="remarks" id="SECID0ESRAE"><title>Remarks.</title><p><tp:taxon-name><tp:taxon-name-part taxon-name-part-type="genus" reg="Metalimnobia">Metalimnobia</tp:taxon-name-part> (<tp:taxon-name-part taxon-name-part-type="subgenus" reg="Metalimnobia">M.</tp:taxon-name-part>) <tp:taxon-name-part taxon-name-part-type="species" reg="bicolor">bicolor</tp:taxon-name-part></tp:taxon-name> sp. nov. can readily be distinguished from all other <italic><tp:taxon-name><tp:taxon-name-part taxon-name-part-type="genus" reg="Metalimnobia">Metalimnobia</tp:taxon-name-part></tp:taxon-name></italic> crane flies known from China by the wing spots at the origin and fork of Rs. This species has a somewhat similar wing to the widespread <tp:taxon-name><tp:taxon-name-part taxon-name-part-type="genus" reg="Metalimnobia">M.</tp:taxon-name-part> (<tp:taxon-name-part taxon-name-part-type="subgenus" reg="Metalimnobia">M.</tp:taxon-name-part>) <tp:taxon-name-part taxon-name-part-type="species" reg="tenua">tenua</tp:taxon-name-part></tp:taxon-name> but can be easily distinguished from the latter by the antenna with dark brown scape and brownish black pedicel, the mostly brownish black pleuron, the brown coxae, and the paramere being wide basally with a long and nearly straight distal part and a flattened tip (Figs <xref ref-type="fig" rid="F3">3</xref>, <xref ref-type="fig" rid="F4">4a</xref>, <xref ref-type="fig" rid="F4">4d</xref>). In <tp:taxon-name><tp:taxon-name-part taxon-name-part-type="genus" reg="Metalimnobia">M.</tp:taxon-name-part> (<tp:taxon-name-part taxon-name-part-type="subgenus" reg="Metalimnobia">M.</tp:taxon-name-part>) <tp:taxon-name-part taxon-name-part-type="species" reg="tenua">tenua</tp:taxon-name-part></tp:taxon-name>, the scape and pedicel of the antenna are yellowish brown, the pleuron is mostly yellowish brown, the coxae are pale yellow, and the paramere is subtriangular with an acute tip (Fig. <xref ref-type="fig" rid="F4">4b, e</xref>).</p><fig id="F4" position="float" orientation="portrait"><object-id xmlns:xlink="http://www.w3.org/1999/xlink" content-type="doi" xlink:type="simple">10.3897/zookeys.1008.60704.figure4</object-id><object-id xmlns:xlink="http://www.w3.org/1999/xlink" content-type="arpha" xlink:type="simple">469660E9-885B-55AC-B661-E12B4F2F1073</object-id><label>Figure 4.</label><caption><p>Details of male genitalia of <italic><tp:taxon-name><tp:taxon-name-part taxon-name-part-type="genus" reg="Metalimnobia">Metalimnobia</tp:taxon-name-part></tp:taxon-name></italic><bold>a–c</bold> parameres and aedeagus, dorsal view <bold>a</bold><tp:taxon-name><tp:taxon-name-part taxon-name-part-type="genus" reg="Metalimnobia">M.</tp:taxon-name-part> (<tp:taxon-name-part taxon-name-part-type="subgenus" reg="Metalimnobia">M.</tp:taxon-name-part>) <tp:taxon-name-part taxon-name-part-type="species" reg="bicolor">bicolor</tp:taxon-name-part></tp:taxon-name> sp. nov. <bold>b</bold><tp:taxon-name><tp:taxon-name-part taxon-name-part-type="genus" reg="Metalimnobia">M.</tp:taxon-name-part> (<tp:taxon-name-part taxon-name-part-type="subgenus" reg="Metalimnobia">M.</tp:taxon-name-part>) <tp:taxon-name-part taxon-name-part-type="species" reg="tenua">tenua</tp:taxon-name-part></tp:taxon-name><bold>c</bold><tp:taxon-name><tp:taxon-name-part taxon-name-part-type="genus" reg="Metalimnobia">M.</tp:taxon-name-part> (<tp:taxon-name-part taxon-name-part-type="subgenus" reg="Metalimnobia">M.</tp:taxon-name-part>) <tp:taxon-name-part taxon-name-part-type="species" reg="caudifusca">caudifusca</tp:taxon-name-part></tp:taxon-name> sp. nov. <bold>d–h</bold> tip of paramere <bold>d</bold><tp:taxon-name><tp:taxon-name-part taxon-name-part-type="genus" reg="Metalimnobia">M.</tp:taxon-name-part> (<tp:taxon-name-part taxon-name-part-type="subgenus" reg="Metalimnobia">M.</tp:taxon-name-part>) <tp:taxon-name-part taxon-name-part-type="species" reg="bicolor">bicolor</tp:taxon-name-part></tp:taxon-name> sp. nov. <bold>e</bold><tp:taxon-name><tp:taxon-name-part taxon-name-part-type="genus" reg="Metalimnobia">M.</tp:taxon-name-part> (<tp:taxon-name-part taxon-name-part-type="subgenus" reg="Metalimnobia">M.</tp:taxon-name-part>) <tp:taxon-name-part taxon-name-part-type="species" reg="tenua">tenua</tp:taxon-name-part></tp:taxon-name><bold>f</bold><tp:taxon-name><tp:taxon-name-part taxon-name-part-type="genus" reg="Metalimnobia">M.</tp:taxon-name-part> (<tp:taxon-name-part taxon-name-part-type="subgenus" reg="Metalimnobia">M.</tp:taxon-name-part>) <tp:taxon-name-part taxon-name-part-type="species" reg="caudifusca">caudifusca</tp:taxon-name-part></tp:taxon-name> sp. nov. <bold>g</bold><tp:taxon-name><tp:taxon-name-part taxon-name-part-type="genus" reg="Metalimnobia">M.</tp:taxon-name-part> (<tp:taxon-name-part taxon-name-part-type="subgenus" reg="Metalimnobia">M.</tp:taxon-name-part>) <tp:taxon-name-part taxon-name-part-type="species" reg="quadrimaculata">quadrimaculata</tp:taxon-name-part></tp:taxon-name><bold>h</bold><tp:taxon-name><tp:taxon-name-part taxon-name-part-type="genus" reg="Metalimnobia">M.</tp:taxon-name-part> (<tp:taxon-name-part taxon-name-part-type="subgenus" reg="Metalimnobia">M.</tp:taxon-name-part>) <tp:taxon-name-part taxon-name-part-type="species" reg="rectangularis">rectangularis</tp:taxon-name-part></tp:taxon-name><bold>g, h</bold> after <xref ref-type="bibr" rid="B11">Mao and Yang 2010</xref>.</p></caption><graphic xmlns:xlink="http://www.w3.org/1999/xlink" xlink:href="zookeys-1008-093-g004.jpg" position="float" orientation="portrait" xlink:type="simple" id="oo_493087.jpg"><uri content-type="original_file" xlink:type="simple">https://binary.pensoft.net/fig/493087</uri></graphic></fig></tp:treatment-sec><ref-list><ref id="B11"><mixed-citation xmlns:xlink="http://www.w3.org/1999/xlink" xlink:type="simple"><person-group><name name-style="western"><surname>Mao</surname><given-names>M</given-names></name><name name-style="western"><surname>Yang</surname><given-names>D</given-names></name></person-group> (<year>2010</year>) <article-title>Species of the genus <italic><tp:taxon-name><tp:taxon-name-part taxon-name-part-type="genus">Metalimnobia</tp:taxon-name-part></tp:taxon-name></italic> Matsumura from China (<tp:taxon-name><tp:taxon-name-part taxon-name-part-type="order">Diptera</tp:taxon-name-part></tp:taxon-name>, <tp:taxon-name><tp:taxon-name-part taxon-name-part-type="family">Limoniidae</tp:taxon-name-part></tp:taxon-name>).</article-title><source>Zootaxa</source><volume>2344</volume>: <fpage>1</fpage>–<lpage>16</lpage>. <ext-link xlink:type="simple" ext-link-type="doi" xlink:href="10.11646/zootaxa.2344.1.1">https://doi.org/10.11646/zootaxa.2344.1.1</ext-link></mixed-citation></ref></ref-list></tp:taxon-treatment>
