# Supplementary material for: New Metalimnobia crane flies (Diptera, Limoniidae) from China with an update of species distributions
Source: Zookeys. 2020 Dec 31;1008:93–105. doi: 10.3897/zookeys.1008.60704 (PMC7790806; doi:10.3897/zookeys.1008.60704)
Supplement: XML Treatment for Metalimnobia (Metalimnobia) bifasciata [file zookeys.1008.60704-treatment2.xml]

<!DOCTYPE tp:taxon-treatment
  PUBLIC "-//TaxonX//DTD Taxonomic Treatment Publishing DTD v0 20100105//EN" "tax-treatment-NSO.dtd">
<tp:taxon-treatment xmlns:tp="http://www.plazi.org/taxpub"><tp:treatment-meta><kwd-group><label>Taxon classification</label><kwd><named-content xmlns:xlink="http://www.w3.org/1999/xlink" content-type="kingdom">Animalia</named-content></kwd><kwd><named-content xmlns:xlink="http://www.w3.org/1999/xlink" content-type="order">Diptera</named-content></kwd><kwd><named-content xmlns:xlink="http://www.w3.org/1999/xlink" content-type="family">Limoniidae</named-content></kwd></kwd-group><mixed-citation publication-type="journal"><person-group><name><surname>Jiang</surname><given-names>Ye</given-names></name><name><surname>Zhang</surname><given-names>Xiao</given-names></name></person-group><article-title>New <italic><tp:taxon-name><tp:taxon-name-part taxon-name-part-type="genus" reg="Metalimnobia">Metalimnobia</tp:taxon-name-part></tp:taxon-name></italic> crane flies (<tp:taxon-name><tp:taxon-name-part taxon-name-part-type="order">Diptera</tp:taxon-name-part></tp:taxon-name>, <tp:taxon-name><tp:taxon-name-part taxon-name-part-type="family">Limoniidae</tp:taxon-name-part></tp:taxon-name>) from China with an update of species distributions</article-title><source>Zookeys</source><day>31</day><month>12</month><year>2020</year><volume>1008</volume><fpage>93</fpage><lpage>105</lpage><pub-id pub-id-type="doi">10.3897/zookeys.1008.60704</pub-id></mixed-citation></tp:treatment-meta><tp:nomenclature><tp:taxon-name><object-id xmlns:xlink="http://www.w3.org/1999/xlink" content-type="arpha" xlink:type="simple">999365B6-82C2-574C-91C6-A9AEC61FDCBA</object-id>
              <tp:taxon-name-part taxon-name-part-type="genus" reg="Metalimnobia">Metalimnobia</tp:taxon-name-part> (<tp:taxon-name-part taxon-name-part-type="subgenus" reg="Metalimnobia">Metalimnobia</tp:taxon-name-part>) <tp:taxon-name-part taxon-name-part-type="species" reg="bifasciata">bifasciata</tp:taxon-name-part></tp:taxon-name><tp:taxon-authority>(Schrank, 1781)</tp:taxon-authority><tp:nomenclature-citation-list><tp:nomenclature-citation><tp:taxon-name>
                  <tp:taxon-name-part taxon-name-part-type="genus" reg="Tipula">Tipula</tp:taxon-name-part> <tp:taxon-name-part taxon-name-part-type="species" reg="bifasciata">bifasciata</tp:taxon-name-part></tp:taxon-name><comment>Schrank, 1781: 429. Type locality: Austria, Linz</comment></tp:nomenclature-citation><tp:nomenclature-citation><tp:taxon-name>
                  <tp:taxon-name-part taxon-name-part-type="genus" reg="Limonia">Limonia</tp:taxon-name-part> <tp:taxon-name-part taxon-name-part-type="species" reg="xanthoptera">xanthoptera</tp:taxon-name-part></tp:taxon-name><comment>Meigen, 1804: 56. Type locality: not given</comment></tp:nomenclature-citation><tp:nomenclature-citation><tp:taxon-name>
                  <tp:taxon-name-part taxon-name-part-type="genus" reg="Metalimnobia">Metalimnobia</tp:taxon-name-part> <tp:taxon-name-part taxon-name-part-type="species" reg="vittata">vittata</tp:taxon-name-part></tp:taxon-name><comment>Matsumura, 1911: 63. Type locality: Russia, Sakhalin, Naiptchi</comment></tp:nomenclature-citation><tp:nomenclature-citation><tp:taxon-name>
                  <tp:taxon-name-part taxon-name-part-type="genus" reg="Limnobia">Limnobia</tp:taxon-name-part> <tp:taxon-name-part taxon-name-part-type="species" reg="avis">avis</tp:taxon-name-part> <tp:taxon-name-part taxon-name-part-type="subspecies" reg="avis">avis</tp:taxon-name-part></tp:taxon-name><comment>Alexander, 1918: 444. Type locality: Japan, Honshu, Shinano, Takuhara</comment></tp:nomenclature-citation><tp:nomenclature-citation><tp:taxon-name>
                  <tp:taxon-name-part taxon-name-part-type="genus" reg="Limnobia">Limnobia</tp:taxon-name-part> <tp:taxon-name-part taxon-name-part-type="species" reg="avis">avis</tp:taxon-name-part> <tp:taxon-name-part taxon-name-part-type="subspecies" reg="flavoabdominalis">flavoabdominalis</tp:taxon-name-part></tp:taxon-name><comment>Alexander, 1918: 445. Type locality: Japan, Honshu</comment></tp:nomenclature-citation></tp:nomenclature-citation-list></tp:nomenclature><tp:treatment-sec sec-type="material" id="SECID0EC3AE"><title>Specimens examined.</title><p>1 male, China: Sichuan, Yanyuan, Lugu Lake (<named-content xmlns:xlink="http://www.w3.org/1999/xlink" content-type="dwc:verbatimCoordinates" xlink:type="simple"><named-content content-type="geo-json" specific-use="{&#34;type&#34;:&#34;Point&#34;,&#34;coordinates&#34;:[100.905000,27.716667]}" id="NCID0EL3AE" xlink:type="simple">27°43'00"N, 100°54'18"E</named-content></named-content>, 2673 m), 2019.VII.19, Liang Wang (light trap).</p></tp:treatment-sec><tp:treatment-sec sec-type="diagnosis" id="SECID0EQ3AE"><title>Diagnosis.</title><p>Pleuron yellow. Femora yellow with apical brown rings. Wing yellowish without spot at base. Sc<sub>1</sub> ending close to fork of Rs, Sc<sub>2</sub> longer than Sc<sub>1</sub>; basal section of CuA<sub>1</sub> close to or beyond fork of M. Outer gonostylus broad, arched at 2/3 length, outer angle extended and darkened. Inner gonostylus undivided. Paramere with distal part long and nearly straight, tip blunt with several hairs on inside.</p></tp:treatment-sec><tp:treatment-sec sec-type="distribution" id="SECID0E53AE"><title>Distribution</title><p><bold>(new record in bold).</bold> China (Beijing, Guizhou, Hebei, Heilongjiang, Hubei, Jilin, Liaoning, Ningxia, Shaanxi, Shanxi, <bold>Sichuan</bold>); Austria, Belarus, Belgium, Bulgaria, Croatia, Czech Rep., Denmark, Estonia, Finland, France, Germany, Georgia, Great Britain, Hungary, Ireland, Italy, Japan, Kazakhstan, ?Latvia, Lithuania, Luxembourg, Mongolia, Netherlands, North Korea, Norway, Poland, Romania, Russia, Serbia, Slovakia, Slovenia, South Korea, Sweden, Switzerland, Tajikistan, Turkey, Ukraine (<xref ref-type="bibr" rid="B17">Oosterbroek 2020</xref>).</p></tp:treatment-sec><tp:treatment-sec sec-type="remarks" id="SECID0EM4AE"><title>Remarks.</title><p><tp:taxon-name><tp:taxon-name-part taxon-name-part-type="genus" reg="Metalimnobia">Metalimnobia</tp:taxon-name-part> (<tp:taxon-name-part taxon-name-part-type="subgenus" reg="Metalimnobia">M.</tp:taxon-name-part>) <tp:taxon-name-part taxon-name-part-type="species" reg="bifasciata">bifasciata</tp:taxon-name-part></tp:taxon-name> is widely spread in the Palearctic and Oriental regions. In China, this species is known in many provinces and is now recorded in Sichuan for the first time. For descriptions and illustrations of this species, see <xref ref-type="bibr" rid="B1">Alexander (1918)</xref>, <xref ref-type="bibr" rid="B6">Boardman (2007)</xref>, <xref ref-type="bibr" rid="B11">Mao and Yang (2010)</xref>, <xref ref-type="bibr" rid="B12">Matsumura (1911)</xref>, <xref ref-type="bibr" rid="B16">Nakamura (2006)</xref>, <xref ref-type="bibr" rid="B19">Podenas et al. (2006)</xref>, <xref ref-type="bibr" rid="B20">Podenas and Gelhaus (2007)</xref> and <xref ref-type="bibr" rid="B18">Podenas and Byun (2016)</xref>.</p></tp:treatment-sec><ref-list><ref id="B17"><mixed-citation xmlns:xlink="http://www.w3.org/1999/xlink" xlink:type="simple"><person-group><name name-style="western"><surname>Oosterbroek</surname><given-names>P</given-names></name></person-group> (<year>2020</year>) Catalogue of the Craneflies of the World (<tp:taxon-name><tp:taxon-name-part taxon-name-part-type="order">Diptera</tp:taxon-name-part></tp:taxon-name>, <tp:taxon-name><tp:taxon-name-part taxon-name-part-type="superfamily">Tipuloidea</tp:taxon-name-part></tp:taxon-name>, <tp:taxon-name><tp:taxon-name-part taxon-name-part-type="family">Pediciidae</tp:taxon-name-part></tp:taxon-name>, <tp:taxon-name><tp:taxon-name-part taxon-name-part-type="family">Limoniidae</tp:taxon-name-part></tp:taxon-name>, <tp:taxon-name><tp:taxon-name-part taxon-name-part-type="family">Cylindrotomidae</tp:taxon-name-part></tp:taxon-name>, <tp:taxon-name><tp:taxon-name-part taxon-name-part-type="family">Tipulidae</tp:taxon-name-part></tp:taxon-name>). <ext-link xlink:type="simple" ext-link-type="uri" xlink:href="http://ccw.naturalis.nl/">http://ccw.naturalis.nl/</ext-link> [Accessed on 2020-11-11]</mixed-citation></ref><ref id="B1"><mixed-citation xmlns:xlink="http://www.w3.org/1999/xlink" xlink:type="simple"><person-group><name name-style="western"><surname>Alexander</surname><given-names>CP</given-names></name></person-group> (<year>1918</year>) <article-title>Records of Japanese crane-flies (<tp:taxon-name><tp:taxon-name-part taxon-name-part-type="order">Diptera</tp:taxon-name-part></tp:taxon-name>).</article-title><source>Annals of the Entomological Society of America</source><volume>11</volume>: <fpage>443</fpage>–<lpage>449</lpage>. <ext-link xlink:type="simple" ext-link-type="doi" xlink:href="10.1093/aesa/11.4.443">https://doi.org/10.1093/aesa/11.4.443</ext-link></mixed-citation></ref><ref id="B6"><mixed-citation xmlns:xlink="http://www.w3.org/1999/xlink" xlink:type="simple"><person-group><name name-style="western"><surname>Boardman</surname><given-names>P</given-names></name></person-group> (<year>2007</year>) <source>A Provisional Account and Atlas of the Craneflies of Shropshire.</source><publisher-name>Privately published</publisher-name>, <publisher-loc>Oswestry</publisher-loc>, <size units="page">96 pp</size>.</mixed-citation></ref><ref id="B11"><mixed-citation xmlns:xlink="http://www.w3.org/1999/xlink" xlink:type="simple"><person-group><name name-style="western"><surname>Mao</surname><given-names>M</given-names></name><name name-style="western"><surname>Yang</surname><given-names>D</given-names></name></person-group> (<year>2010</year>) <article-title>Species of the genus <italic><tp:taxon-name><tp:taxon-name-part taxon-name-part-type="genus">Metalimnobia</tp:taxon-name-part></tp:taxon-name></italic> Matsumura from China (<tp:taxon-name><tp:taxon-name-part taxon-name-part-type="order">Diptera</tp:taxon-name-part></tp:taxon-name>, <tp:taxon-name><tp:taxon-name-part taxon-name-part-type="family">Limoniidae</tp:taxon-name-part></tp:taxon-name>).</article-title><source>Zootaxa</source><volume>2344</volume>: <fpage>1</fpage>–<lpage>16</lpage>. <ext-link xlink:type="simple" ext-link-type="doi" xlink:href="10.11646/zootaxa.2344.1.1">https://doi.org/10.11646/zootaxa.2344.1.1</ext-link></mixed-citation></ref><ref id="B12"><mixed-citation xmlns:xlink="http://www.w3.org/1999/xlink" xlink:type="simple"><person-group><name name-style="western"><surname>Matsumura</surname><given-names>S</given-names></name></person-group> (<year>1911</year>) <article-title>Erster Beitrag zur Insekten-Fauna von Sachalin.</article-title><source>Journal of the College of Agriculture, Tohoku Imperial University, Sapporo</source><volume>4</volume>: <fpage>1</fpage>–<lpage>415</lpage>.</mixed-citation></ref><ref id="B16"><mixed-citation xmlns:xlink="http://www.w3.org/1999/xlink" xlink:type="simple"><person-group><name name-style="western"><surname>Nakamura</surname><given-names>T</given-names></name></person-group> (<year>2006</year>) <tp:taxon-name><tp:taxon-name-part taxon-name-part-type="order">Diptera</tp:taxon-name-part></tp:taxon-name> of the Nasu Imperial Villa, Tochigi, Japan. Flora and Fauna of the Nasu Imperial Villa. Tochigi Prefectural Museum, Utsunomiya, 167–170.</mixed-citation></ref><ref id="B19"><mixed-citation xmlns:xlink="http://www.w3.org/1999/xlink" xlink:type="simple"><person-group><name name-style="western"><surname>Podenas</surname><given-names>S</given-names></name><name name-style="western"><surname>Geiger</surname><given-names>W</given-names></name><name name-style="western"><surname>Haenni</surname><given-names>JP</given-names></name><name name-style="western"><surname>Gonseth</surname><given-names>Y</given-names></name></person-group> (<year>2006</year>) <article-title><tp:taxon-name><tp:taxon-name-part taxon-name-part-type="family">Limoniidae</tp:taxon-name-part></tp:taxon-name> &amp; <tp:taxon-name><tp:taxon-name-part taxon-name-part-type="family">Pediciidae</tp:taxon-name-part></tp:taxon-name> de Suisse.</article-title><source>Fauna Helvetica</source><volume>14</volume>: <fpage>1</fpage>–<lpage>375</lpage>.</mixed-citation></ref><ref id="B20"><mixed-citation xmlns:xlink="http://www.w3.org/1999/xlink" xlink:type="simple"><person-group><name name-style="western"><surname>Podenas</surname><given-names>S</given-names></name><name name-style="western"><surname>Gelhaus</surname><given-names>JK</given-names></name></person-group> (<year>2007</year>) <source>Identification keys for <tp:taxon-name><tp:taxon-name-part taxon-name-part-type="subfamily">Limoniinae</tp:taxon-name-part></tp:taxon-name> (<tp:taxon-name><tp:taxon-name-part taxon-name-part-type="order">Diptera</tp:taxon-name-part></tp:taxon-name>, <tp:taxon-name><tp:taxon-name-part taxon-name-part-type="family">Limoniidae</tp:taxon-name-part></tp:taxon-name>) of Mongolia and adjacent territories.</source><publisher-name>Vilnius</publisher-name>, <publisher-loc>Lithuania</publisher-loc>, <size units="page">85 pp</size>.</mixed-citation></ref><ref id="B18"><mixed-citation xmlns:xlink="http://www.w3.org/1999/xlink" xlink:type="simple"><person-group><name name-style="western"><surname>Podenas</surname><given-names>S</given-names></name><name name-style="western"><surname>Byun</surname><given-names>HW</given-names></name></person-group> (<year>2016</year>) <article-title><italic><tp:taxon-name><tp:taxon-name-part taxon-name-part-type="genus">Metalimnobia</tp:taxon-name-part></tp:taxon-name></italic> crane flies (<tp:taxon-name><tp:taxon-name-part taxon-name-part-type="order">Diptera</tp:taxon-name-part></tp:taxon-name>: <tp:taxon-name><tp:taxon-name-part taxon-name-part-type="family">Limoniidae</tp:taxon-name-part></tp:taxon-name>) from Korea.</article-title><source>Zootaxa</source><volume>4132</volume>: <fpage>330</fpage>–<lpage>346</lpage>. <ext-link xlink:type="simple" ext-link-type="doi" xlink:href="10.11646/zootaxa.4132.3.2">https://doi.org/10.11646/zootaxa.4132.3.2</ext-link></mixed-citation></ref></ref-list></tp:taxon-treatment>
