# Supplementary material for: New Metalimnobia crane flies (Diptera, Limoniidae) from China with an update of species distributions
Source: Zookeys. 2020 Dec 31;1008:93–105. doi: 10.3897/zookeys.1008.60704 (PMC7790806; doi:10.3897/zookeys.1008.60704)
Supplement: XML Treatment for Metalimnobia (Metalimnobia) caudifusca [file zookeys.1008.60704-treatment3.xml]

<!DOCTYPE tp:taxon-treatment
  PUBLIC "-//TaxonX//DTD Taxonomic Treatment Publishing DTD v0 20100105//EN" "tax-treatment-NSO.dtd">
<tp:taxon-treatment xmlns:tp="http://www.plazi.org/taxpub"><tp:treatment-meta><kwd-group><label>Taxon classification</label><kwd><named-content xmlns:xlink="http://www.w3.org/1999/xlink" content-type="kingdom">Animalia</named-content></kwd><kwd><named-content xmlns:xlink="http://www.w3.org/1999/xlink" content-type="order">Diptera</named-content></kwd><kwd><named-content xmlns:xlink="http://www.w3.org/1999/xlink" content-type="family">Limoniidae</named-content></kwd></kwd-group><mixed-citation publication-type="journal"><person-group><name><surname>Jiang</surname><given-names>Ye</given-names></name><name><surname>Zhang</surname><given-names>Xiao</given-names></name></person-group><article-title>New <italic><tp:taxon-name><tp:taxon-name-part taxon-name-part-type="genus" reg="Metalimnobia">Metalimnobia</tp:taxon-name-part></tp:taxon-name></italic> crane flies (<tp:taxon-name><tp:taxon-name-part taxon-name-part-type="order">Diptera</tp:taxon-name-part></tp:taxon-name>, <tp:taxon-name><tp:taxon-name-part taxon-name-part-type="family">Limoniidae</tp:taxon-name-part></tp:taxon-name>) from China with an update of species distributions</article-title><source>Zookeys</source><day>31</day><month>12</month><year>2020</year><volume>1008</volume><fpage>93</fpage><lpage>105</lpage><pub-id pub-id-type="doi">10.3897/zookeys.1008.60704</pub-id></mixed-citation></tp:treatment-meta><tp:nomenclature><tp:taxon-name><object-id xmlns:xlink="http://www.w3.org/1999/xlink" content-type="arpha" xlink:type="simple">0F2A529A-FAE8-560B-A372-CBE501B0E5DC</object-id>
              <tp:taxon-name-part taxon-name-part-type="genus" reg="Metalimnobia">Metalimnobia</tp:taxon-name-part> (<tp:taxon-name-part taxon-name-part-type="subgenus" reg="Metalimnobia">Metalimnobia</tp:taxon-name-part>) <tp:taxon-name-part taxon-name-part-type="species" reg="caudifusca">caudifusca</tp:taxon-name-part><object-id xmlns:xlink="http://www.w3.org/1999/xlink" content-type="zoobank" xlink:type="simple">http://zoobank.org/FD4F8AD7-031D-48A5-8A7D-7D983C27F7EB</object-id></tp:taxon-name><tp:taxon-status xmlns:xlink="http://www.w3.org/1999/xlink" xlink:type="simple">sp. nov.</tp:taxon-status><xref ref-type="fig" rid="F5">Figures 5</xref><xref ref-type="fig" rid="F6">, 6</xref></tp:nomenclature><tp:treatment-sec sec-type="type material" id="SECID0ETAAG"><title>Type material.</title><p><bold><italic>Holotype</italic></bold> male, China: Xizang, Bayi, Tibet agriculture and Animal Husbandry University (<named-content xmlns:xlink="http://www.w3.org/1999/xlink" content-type="dwc:verbatimCoordinates" xlink:type="simple"><named-content content-type="geo-json" specific-use="{&#34;type&#34;:&#34;Point&#34;,&#34;coordinates&#34;:[94.345278,29.662778]}" id="NCID0EBBAG" xlink:type="simple">29°39'46"N, 94°20'43"E</named-content></named-content>, 3000 m), 2014.VIII.22–IX.18, Baohai Wang (Malaise trap). <bold><italic>Paratypes</italic></bold>: 1 male, same data as holotype. 1 male, China: Xizang, Bayi, Lulang (<named-content xmlns:xlink="http://www.w3.org/1999/xlink" content-type="dwc:verbatimCoordinates" xlink:type="simple"><named-content content-type="geo-json" specific-use="{&#34;type&#34;:&#34;Point&#34;,&#34;coordinates&#34;:[94.701667,29.719444]}" id="NCID0EMBAG" xlink:type="simple">29°43'10"N, 94°42'06"E</named-content></named-content>, 3800 m), 2009.VIII.2, Maoling Sheng.</p></tp:treatment-sec><tp:treatment-sec sec-type="diagnosis" id="SECID0ERBAG"><title>Diagnosis.</title><p>Pleuron yellow. Fore femur yellow with apical brown ring; mid and hind femora each with two rings, apical ring brown, subapical ring pale brown and spreading over half of femur. Wing grayish without spot at base. Sc<sub>1</sub> ending beyond fork of Rs, Sc<sub>2</sub> shorter than Sc<sub>1</sub>; basal section of CuA<sub>1</sub> before fork of M. Inner gonostylus divided into three lobes; dorsal fleshy lobe arched at 2/3 length, tip pointed. Paramere with distal part long, slender and slightly curved outwards, tip angulate with tuft of hairs.</p></tp:treatment-sec><tp:treatment-sec sec-type="description" id="SECID0E6BAG"><title>Description.</title><p><bold>Male. <italic>Body</italic></bold> length 9.5–10.5 mm, wing length 11.5–13.0 mm.</p><p><bold><italic>Head</italic></bold> (Fig. <xref ref-type="fig" rid="F5">5b</xref>) brownish yellow with vertex brown and frons yellow. Setae on head brown. Antenna length 2.2–2.5 mm, yellow with flagellomeres brown. Scape cylindrical; pedicel nearly globose; flagellomeres oval with long setae, each flagellomere slightly narrower than previous one, terminal flagellomere elongated. Rostrum brown with dark brown setae. Palpus brown with dark brown setae.</p><fig id="F5" position="float" orientation="portrait"><object-id xmlns:xlink="http://www.w3.org/1999/xlink" content-type="doi" xlink:type="simple">10.3897/zookeys.1008.60704.figure5</object-id><object-id xmlns:xlink="http://www.w3.org/1999/xlink" content-type="arpha" xlink:type="simple">7C7E033B-74D3-5095-A9B3-D9173A40C351</object-id><label>Figure 5.</label><caption><p><tp:taxon-name><tp:taxon-name-part taxon-name-part-type="genus" reg="Metalimnobia">Metalimnobia</tp:taxon-name-part> (<tp:taxon-name-part taxon-name-part-type="subgenus" reg="Metalimnobia">Metalimnobia</tp:taxon-name-part>) <tp:taxon-name-part taxon-name-part-type="species" reg="caudifusca">caudifusca</tp:taxon-name-part></tp:taxon-name> sp. nov. <bold>a</bold> male habitus, lateral view <bold>b</bold> head, lateral view <bold>c</bold> thorax, dorsal view <bold>d</bold> wing. Scale bars: 2.0 mm (<bold>a</bold>); 0.5 mm (<bold>b, c</bold>); 1.0 mm (<bold>d</bold>).</p></caption><graphic xmlns:xlink="http://www.w3.org/1999/xlink" xlink:href="zookeys-1008-093-g005.jpg" position="float" orientation="portrait" xlink:type="simple" id="oo_493088.jpg"><uri content-type="original_file" xlink:type="simple">https://binary.pensoft.net/fig/493088</uri></graphic></fig><p><bold><italic>Thorax</italic></bold> (Fig. <xref ref-type="fig" rid="F5">5c</xref>). Pronotum brown with lateral regions brownish yellow. Prescutum yellow with four broad, brown longitudinal stripes, lateral stripes about 1/2 length of median stripes. Scutum yellow, each lobe with two large pale brown spots, anterior spot connected with lateral stripe of prescutum. Scutellum yellow with lateral regions pale brown. Mediotergite yellow, base with two pale brown spots. Pleuron (Fig. <xref ref-type="fig" rid="F5">5a</xref>) yellow. Setae on thorax dark brown. Coxae yellow. Trochanters pale yellow. Fore femur yellow, tip with brown ring; mid and hind femora each yellow with two rings, apical ring brown, subapical ring pale brown and spreading over half of femur. Tibiae brown. Tarsi brown, bases of first tarsal segments slightly paler. Setae on legs dark brown. Wing (Fig. <xref ref-type="fig" rid="F5">5d</xref>) grayish with pale brownish yellow to pale brown pattern: large, pale brown spots at origin and fork of Rs; stigma pale brown with middle area paler; very pale brown seams along cord, m-m, basal section of M<sub>3</sub> and base of CuA; obscure, irregular pale brownish yellow clouds in most cells. Veins pale brownish yellow, darker in clouded areas. Venation: Sc long, Sc<sub>1</sub> ending beyond fork of Rs; Sc<sub>2</sub> a greater distance before tip of Sc<sub>1</sub>, Sc<sub>1</sub> 1.2–3 times as long as Sc<sub>2</sub>; basal section of CuA<sub>1</sub> 1/4–1/2 of its own length before fork of M. Halter length 1.7–1.9 mm, pale yellow.</p><p><bold><italic>Abdomen</italic></bold> (Fig. <xref ref-type="fig" rid="F5">5a</xref>). Tergites 1–5 yellow to brownish yellow, tergites 6–8 brown. Sternites 1–6 yellow, sternites 6–8 brown.</p><p><bold><italic>Hypopygium</italic></bold> (Fig. <xref ref-type="fig" rid="F6">6</xref>). Posterior margin of ninth tergite emarginate, each lobe with several setae. Gonocoxite slender with short, rounded and apically blunt ventro-mesal lobe. Outer gonostylus broad, arched at 2/3 length, outer third narrowing into a flattened spine. Inner gonostylus divided into three lobes: innermost lobe long, slender and curved; dorsal fleshy lobe long and stout with long setae, arched at 2/3 length, tip pointed; ventral fleshy lobe oval with long setae. Paramere wide basally with distal part long, slender and slightly curved outwards, tip angulate with tuft of hairs. Aedeagus long and slender.</p><fig id="F6" position="float" orientation="portrait"><object-id xmlns:xlink="http://www.w3.org/1999/xlink" content-type="doi" xlink:type="simple">10.3897/zookeys.1008.60704.figure6</object-id><object-id xmlns:xlink="http://www.w3.org/1999/xlink" content-type="arpha" xlink:type="simple">60FD9C4C-1FDF-5F47-9A4D-0767D24ACDF3</object-id><label>Figure 6.</label><caption><p><tp:taxon-name><tp:taxon-name-part taxon-name-part-type="genus" reg="Metalimnobia">Metalimnobia</tp:taxon-name-part> (<tp:taxon-name-part taxon-name-part-type="subgenus" reg="Metalimnobia">Metalimnobia</tp:taxon-name-part>) <tp:taxon-name-part taxon-name-part-type="species" reg="caudifusca">caudifusca</tp:taxon-name-part></tp:taxon-name> sp. nov. <bold>a</bold> male hypopygium, dorsal view <bold>b</bold> male hypopygium, ventral view. Scale bars: 0.2 mm.</p></caption><graphic xmlns:xlink="http://www.w3.org/1999/xlink" xlink:href="zookeys-1008-093-g006.jpg" position="float" orientation="portrait" xlink:type="simple" id="oo_493089.jpg"><uri content-type="original_file" xlink:type="simple">https://binary.pensoft.net/fig/493089</uri></graphic></fig><p><bold>Female.</bold> Unknown.</p></tp:treatment-sec><tp:treatment-sec sec-type="distribution" id="SECID0EXGAG"><title>Distribution.</title><p>China (Xizang/Tibet).</p></tp:treatment-sec><tp:treatment-sec sec-type="etymology" id="SECID0E3GAG"><title>Etymology.</title><p>The specific name refers to the caudal segments of the abdomen being uniformly brown.</p></tp:treatment-sec><tp:treatment-sec sec-type="remarks" id="SECID0EBHAG"><title>Remarks.</title><p>Some <italic><tp:taxon-name><tp:taxon-name-part taxon-name-part-type="genus" reg="Metalimnobia">Metalimnobia</tp:taxon-name-part></tp:taxon-name></italic> crane flies that occur in China also have a tuft of hairs at the tip of the parameres (e.g., <italic><tp:taxon-name><tp:taxon-name-part taxon-name-part-type="genus" reg="Metalimnobia"/><tp:taxon-name-part taxon-name-part-type="species" reg="bifasciata">bifasciata</tp:taxon-name-part></tp:taxon-name></italic>, <italic><tp:taxon-name><tp:taxon-name-part taxon-name-part-type="genus" reg="Metalimnobia"/><tp:taxon-name-part taxon-name-part-type="species" reg="quadrimaculata">quadrimaculata</tp:taxon-name-part></tp:taxon-name></italic>, <italic><tp:taxon-name><tp:taxon-name-part taxon-name-part-type="genus" reg="Metalimnobia"/><tp:taxon-name-part taxon-name-part-type="species" reg="rectangularis">rectangularis</tp:taxon-name-part></tp:taxon-name></italic> and <italic><tp:taxon-name><tp:taxon-name-part taxon-name-part-type="genus" reg="Metalimnobia"/><tp:taxon-name-part taxon-name-part-type="species" reg="xanthopteroides">xanthopteroides</tp:taxon-name-part></tp:taxon-name></italic>). However, the wing of <tp:taxon-name><tp:taxon-name-part taxon-name-part-type="genus" reg="Metalimnobia">M.</tp:taxon-name-part> (<tp:taxon-name-part taxon-name-part-type="subgenus" reg="Metalimnobia">M.</tp:taxon-name-part>) <tp:taxon-name-part taxon-name-part-type="species" reg="caudifusca">caudifusca</tp:taxon-name-part></tp:taxon-name> sp. nov. is grayish, while the wings of both <tp:taxon-name><tp:taxon-name-part taxon-name-part-type="genus" reg="Metalimnobia">M.</tp:taxon-name-part> (<tp:taxon-name-part taxon-name-part-type="subgenus" reg="Metalimnobia">M.</tp:taxon-name-part>) <tp:taxon-name-part taxon-name-part-type="species" reg="bifasciata">bifasciata</tp:taxon-name-part></tp:taxon-name> and <tp:taxon-name><tp:taxon-name-part taxon-name-part-type="genus" reg="Metalimnobia">M.</tp:taxon-name-part> (<tp:taxon-name-part taxon-name-part-type="subgenus" reg="Metalimnobia">M.</tp:taxon-name-part>) <tp:taxon-name-part taxon-name-part-type="species" reg="xanthopteroides">xanthopteroides</tp:taxon-name-part> <tp:taxon-name-part taxon-name-part-type="subspecies" reg="xanthopteroides">xanthopteroides</tp:taxon-name-part></tp:taxon-name> are yellowish. <tp:taxon-name><tp:taxon-name-part taxon-name-part-type="genus" reg="Metalimnobia">Metalimnobia</tp:taxon-name-part> (<tp:taxon-name-part taxon-name-part-type="subgenus" reg="Metalimnobia">M.</tp:taxon-name-part>) <tp:taxon-name-part taxon-name-part-type="species" reg="caudifusca">caudifusca</tp:taxon-name-part></tp:taxon-name> sp. nov. can also be easily distinguished from <tp:taxon-name><tp:taxon-name-part taxon-name-part-type="genus" reg="Metalimnobia">M.</tp:taxon-name-part> (<tp:taxon-name-part taxon-name-part-type="subgenus" reg="Metalimnobia">M.</tp:taxon-name-part>) <tp:taxon-name-part taxon-name-part-type="species" reg="quadrimaculata">quadrimaculata</tp:taxon-name-part></tp:taxon-name> and <tp:taxon-name><tp:taxon-name-part taxon-name-part-type="genus" reg="Metalimnobia">M.</tp:taxon-name-part> (<tp:taxon-name-part taxon-name-part-type="subgenus" reg="Metalimnobia">M.</tp:taxon-name-part>) <tp:taxon-name-part taxon-name-part-type="species" reg="rectangularis">rectangularis</tp:taxon-name-part></tp:taxon-name> by the wing pattern (<italic><tp:taxon-name><tp:taxon-name-part taxon-name-part-type="genus" reg="Metalimnobia"/><tp:taxon-name-part taxon-name-part-type="species" reg="caudifusca">caudifusca</tp:taxon-name-part></tp:taxon-name></italic> has no spot at the base of the wing, but <italic><tp:taxon-name><tp:taxon-name-part taxon-name-part-type="genus" reg="Metalimnobia"/><tp:taxon-name-part taxon-name-part-type="species" reg="quadrimaculata">quadrimaculata</tp:taxon-name-part></tp:taxon-name></italic> and <italic><tp:taxon-name><tp:taxon-name-part taxon-name-part-type="genus" reg="Metalimnobia"/><tp:taxon-name-part taxon-name-part-type="species" reg="rectangularis">rectangularis</tp:taxon-name-part></tp:taxon-name></italic> have a spot at the base of their wings) and the shape of the paramere (Fig. <xref ref-type="fig" rid="F4">4c, f–h</xref>). Notably, the type specimens of <tp:taxon-name><tp:taxon-name-part taxon-name-part-type="genus" reg="Metalimnobia">M.</tp:taxon-name-part> (<tp:taxon-name-part taxon-name-part-type="subgenus" reg="Metalimnobia">M.</tp:taxon-name-part>) <tp:taxon-name-part taxon-name-part-type="species" reg="yunnanica">yunnanica</tp:taxon-name-part></tp:taxon-name> deposited in <named-content xmlns:xlink="http://www.w3.org/1999/xlink" content-type="dwc:institutional_code" xlink:type="simple">USNM</named-content> and <named-content xmlns:xlink="http://www.w3.org/1999/xlink" content-type="dwc:institutional_code" xlink:type="simple">NHM</named-content> were examined and showed that its wing had pale spots at the base.</p></tp:treatment-sec><tp:treatment-sec><!--Section generated to contain objects referenced in tp:taxon-treatment.--><fig id="F4" position="float" orientation="portrait"><object-id xmlns:xlink="http://www.w3.org/1999/xlink" content-type="doi" xlink:type="simple">10.3897/zookeys.1008.60704.figure4</object-id><object-id xmlns:xlink="http://www.w3.org/1999/xlink" content-type="arpha" xlink:type="simple">469660E9-885B-55AC-B661-E12B4F2F1073</object-id><label>Figure 4.</label><caption><p>Details of male genitalia of <italic><tp:taxon-name><tp:taxon-name-part taxon-name-part-type="genus" reg="Metalimnobia">Metalimnobia</tp:taxon-name-part></tp:taxon-name></italic><bold>a–c</bold> parameres and aedeagus, dorsal view <bold>a</bold><tp:taxon-name><tp:taxon-name-part taxon-name-part-type="genus" reg="Metalimnobia">M.</tp:taxon-name-part> (<tp:taxon-name-part taxon-name-part-type="subgenus" reg="Metalimnobia">M.</tp:taxon-name-part>) <tp:taxon-name-part taxon-name-part-type="species" reg="bicolor">bicolor</tp:taxon-name-part></tp:taxon-name> sp. nov. <bold>b</bold><tp:taxon-name><tp:taxon-name-part taxon-name-part-type="genus" reg="Metalimnobia">M.</tp:taxon-name-part> (<tp:taxon-name-part taxon-name-part-type="subgenus" reg="Metalimnobia">M.</tp:taxon-name-part>) <tp:taxon-name-part taxon-name-part-type="species" reg="tenua">tenua</tp:taxon-name-part></tp:taxon-name><bold>c</bold><tp:taxon-name><tp:taxon-name-part taxon-name-part-type="genus" reg="Metalimnobia">M.</tp:taxon-name-part> (<tp:taxon-name-part taxon-name-part-type="subgenus" reg="Metalimnobia">M.</tp:taxon-name-part>) <tp:taxon-name-part taxon-name-part-type="species" reg="caudifusca">caudifusca</tp:taxon-name-part></tp:taxon-name> sp. nov. <bold>d–h</bold> tip of paramere <bold>d</bold><tp:taxon-name><tp:taxon-name-part taxon-name-part-type="genus" reg="Metalimnobia">M.</tp:taxon-name-part> (<tp:taxon-name-part taxon-name-part-type="subgenus" reg="Metalimnobia">M.</tp:taxon-name-part>) <tp:taxon-name-part taxon-name-part-type="species" reg="bicolor">bicolor</tp:taxon-name-part></tp:taxon-name> sp. nov. <bold>e</bold><tp:taxon-name><tp:taxon-name-part taxon-name-part-type="genus" reg="Metalimnobia">M.</tp:taxon-name-part> (<tp:taxon-name-part taxon-name-part-type="subgenus" reg="Metalimnobia">M.</tp:taxon-name-part>) <tp:taxon-name-part taxon-name-part-type="species" reg="tenua">tenua</tp:taxon-name-part></tp:taxon-name><bold>f</bold><tp:taxon-name><tp:taxon-name-part taxon-name-part-type="genus" reg="Metalimnobia">M.</tp:taxon-name-part> (<tp:taxon-name-part taxon-name-part-type="subgenus" reg="Metalimnobia">M.</tp:taxon-name-part>) <tp:taxon-name-part taxon-name-part-type="species" reg="caudifusca">caudifusca</tp:taxon-name-part></tp:taxon-name> sp. nov. <bold>g</bold><tp:taxon-name><tp:taxon-name-part taxon-name-part-type="genus" reg="Metalimnobia">M.</tp:taxon-name-part> (<tp:taxon-name-part taxon-name-part-type="subgenus" reg="Metalimnobia">M.</tp:taxon-name-part>) <tp:taxon-name-part taxon-name-part-type="species" reg="quadrimaculata">quadrimaculata</tp:taxon-name-part></tp:taxon-name><bold>h</bold><tp:taxon-name><tp:taxon-name-part taxon-name-part-type="genus" reg="Metalimnobia">M.</tp:taxon-name-part> (<tp:taxon-name-part taxon-name-part-type="subgenus" reg="Metalimnobia">M.</tp:taxon-name-part>) <tp:taxon-name-part taxon-name-part-type="species" reg="rectangularis">rectangularis</tp:taxon-name-part></tp:taxon-name><bold>g, h</bold> after <xref ref-type="bibr" rid="B11">Mao and Yang 2010</xref>.</p></caption><graphic xmlns:xlink="http://www.w3.org/1999/xlink" xlink:href="zookeys-1008-093-g004.jpg" position="float" orientation="portrait" xlink:type="simple" id="oo_493087.jpg"><uri content-type="original_file" xlink:type="simple">https://binary.pensoft.net/fig/493087</uri></graphic></fig></tp:treatment-sec><ref-list><ref id="B11"><mixed-citation xmlns:xlink="http://www.w3.org/1999/xlink" xlink:type="simple"><person-group><name name-style="western"><surname>Mao</surname><given-names>M</given-names></name><name name-style="western"><surname>Yang</surname><given-names>D</given-names></name></person-group> (<year>2010</year>) <article-title>Species of the genus <italic><tp:taxon-name><tp:taxon-name-part taxon-name-part-type="genus">Metalimnobia</tp:taxon-name-part></tp:taxon-name></italic> Matsumura from China (<tp:taxon-name><tp:taxon-name-part taxon-name-part-type="order">Diptera</tp:taxon-name-part></tp:taxon-name>, <tp:taxon-name><tp:taxon-name-part taxon-name-part-type="family">Limoniidae</tp:taxon-name-part></tp:taxon-name>).</article-title><source>Zootaxa</source><volume>2344</volume>: <fpage>1</fpage>–<lpage>16</lpage>. <ext-link xlink:type="simple" ext-link-type="doi" xlink:href="10.11646/zootaxa.2344.1.1">https://doi.org/10.11646/zootaxa.2344.1.1</ext-link></mixed-citation></ref></ref-list></tp:taxon-treatment>
