# Supplementary material for: New Metalimnobia crane flies (Diptera, Limoniidae) from China with an update of species distributions
Source: Zookeys. 2020 Dec 31;1008:93–105. doi: 10.3897/zookeys.1008.60704 (PMC7790806; doi:10.3897/zookeys.1008.60704)
Supplement: XML Treatment for Metalimnobia (Metalimnobia) quadrinotata [file zookeys.1008.60704-treatment4.xml]

<!DOCTYPE tp:taxon-treatment
  PUBLIC "-//TaxonX//DTD Taxonomic Treatment Publishing DTD v0 20100105//EN" "tax-treatment-NSO.dtd">
<tp:taxon-treatment xmlns:tp="http://www.plazi.org/taxpub"><tp:treatment-meta><kwd-group><label>Taxon classification</label><kwd><named-content xmlns:xlink="http://www.w3.org/1999/xlink" content-type="kingdom">Animalia</named-content></kwd><kwd><named-content xmlns:xlink="http://www.w3.org/1999/xlink" content-type="order">Diptera</named-content></kwd><kwd><named-content xmlns:xlink="http://www.w3.org/1999/xlink" content-type="family">Limoniidae</named-content></kwd></kwd-group><mixed-citation publication-type="journal"><person-group><name><surname>Jiang</surname><given-names>Ye</given-names></name><name><surname>Zhang</surname><given-names>Xiao</given-names></name></person-group><article-title>New <italic><tp:taxon-name><tp:taxon-name-part taxon-name-part-type="genus" reg="Metalimnobia">Metalimnobia</tp:taxon-name-part></tp:taxon-name></italic> crane flies (<tp:taxon-name><tp:taxon-name-part taxon-name-part-type="order">Diptera</tp:taxon-name-part></tp:taxon-name>, <tp:taxon-name><tp:taxon-name-part taxon-name-part-type="family">Limoniidae</tp:taxon-name-part></tp:taxon-name>) from China with an update of species distributions</article-title><source>Zookeys</source><day>31</day><month>12</month><year>2020</year><volume>1008</volume><fpage>93</fpage><lpage>105</lpage><pub-id pub-id-type="doi">10.3897/zookeys.1008.60704</pub-id></mixed-citation></tp:treatment-meta><tp:nomenclature><tp:taxon-name><object-id xmlns:xlink="http://www.w3.org/1999/xlink" content-type="arpha" xlink:type="simple">DEA3A8C8-F464-5335-8391-9573B6B56A49</object-id>
              <tp:taxon-name-part taxon-name-part-type="genus" reg="Metalimnobia">Metalimnobia</tp:taxon-name-part> (<tp:taxon-name-part taxon-name-part-type="subgenus" reg="Metalimnobia">Metalimnobia</tp:taxon-name-part>) <tp:taxon-name-part taxon-name-part-type="species" reg="quadrinotata">quadrinotata</tp:taxon-name-part></tp:taxon-name><tp:taxon-authority>(Meigen, 1818)</tp:taxon-authority><tp:nomenclature-citation-list><tp:nomenclature-citation><tp:taxon-name>
                  <tp:taxon-name-part taxon-name-part-type="genus" reg="Limnobia">Limnobia</tp:taxon-name-part> <tp:taxon-name-part taxon-name-part-type="species" reg="quadrinotata">quadrinotata</tp:taxon-name-part></tp:taxon-name><comment>Meigen, 1818: 144. Type locality: not given (?near Stolberg [Germany])</comment></tp:nomenclature-citation><tp:nomenclature-citation><tp:taxon-name>
                  <tp:taxon-name-part taxon-name-part-type="genus" reg="Limnobia">Limnobia</tp:taxon-name-part> <tp:taxon-name-part taxon-name-part-type="species" reg="variegata">variegata</tp:taxon-name-part></tp:taxon-name><comment>Macquart, 1826: 153. Type locality: northern France</comment></tp:nomenclature-citation></tp:nomenclature-citation-list></tp:nomenclature><tp:treatment-sec sec-type="material" id="SECID0EJPAG"><title>Specimens examined.</title><p>1 male, China: Jilin, Antu, Mount Changbai, Lvyuantan (<named-content xmlns:xlink="http://www.w3.org/1999/xlink" content-type="dwc:verbatimCoordinates" xlink:type="simple"><named-content content-type="geo-json" specific-use="{&#34;type&#34;:&#34;Point&#34;,&#34;coordinates&#34;:[128.068056,42.061944]}" id="NCID0ESPAG" xlink:type="simple">42°03'43"N, 128°04'05"E</named-content></named-content>, 1775 m), 2015.VIII.6, Zehui Kang. 1 male 1 female, China: Hebei, Xinglong, Mount Wuling, main peak (<named-content xmlns:xlink="http://www.w3.org/1999/xlink" content-type="dwc:verbatimCoordinates" xlink:type="simple"><named-content content-type="geo-json" specific-use="{&#34;type&#34;:&#34;Point&#34;,&#34;coordinates&#34;:[117.491389,40.591667]}" id="NCID0E1PAG" xlink:type="simple">40°35'30"N, 117°29'29"E</named-content></named-content>, 1780 m), 2017.VIII.9, Liang Wang. 2 males, China: Neimenggu, Genhe, Hanma National Nature Reserve, Central Management Station (<named-content xmlns:xlink="http://www.w3.org/1999/xlink" content-type="dwc:verbatimCoordinates" xlink:type="simple"><named-content content-type="geo-json" specific-use="{&#34;type&#34;:&#34;Point&#34;,&#34;coordinates&#34;:[122.442778,51.624722]}" id="NCID0ECQAG" xlink:type="simple">51°37'29"N, 122°26'34"E</named-content></named-content>, 1200 m), 2014.VIII.1, Li Shi.</p></tp:treatment-sec><tp:treatment-sec sec-type="diagnosis" id="SECID0EHQAG"><title>Diagnosis.</title><p>Pleuron brownish yellow. Femora each brownish yellow with two rings, apical ring black, subapical ring paler and spreading over half of femora. Wing brownish with one or more spots at base. Sc<sub>1</sub> ending beyond fork of Rs, Sc<sub>2</sub> longer than Sc<sub>1</sub>; basal section of CuA<sub>1</sub> before fork of M. Inner gonostylus divided into three lobes. Paramere with distal part long and curved ventrally, tip flattened and bare.</p></tp:treatment-sec><tp:treatment-sec sec-type="distribution" id="SECID0EVQAG"><title>Distribution</title><p><bold>(new records in bold).</bold> China (Gansu, <bold>Hebei</bold>, Heilongjiang, <bold>Jilin</bold>, <bold>Neimenggu</bold>, Xinjiang); Armenia, Austria, Belarus, Belgium, Czech Rep., Denmark, Estonia, Finland, France, Georgia, Germany, Great Britain, Hungary, Ireland, Italy, Kazakhstan, Kyrgyzstan, Latvia, Lithuania, Luxembourg, Macedonia, Mongolia, Montenegro, Netherlands, North Korea, Norway, Poland, Romania, Russia, Slovakia, Slovenia, South Korea, Spain, Sweden, Switzerland, Ukraine (<xref ref-type="bibr" rid="B17">Oosterbroek 2020</xref>).</p></tp:treatment-sec><tp:treatment-sec sec-type="remarks" id="SECID0EHRAG"><title>Remarks.</title><p><tp:taxon-name><tp:taxon-name-part taxon-name-part-type="genus" reg="Metalimnobia">Metalimnobia</tp:taxon-name-part> (<tp:taxon-name-part taxon-name-part-type="subgenus" reg="Metalimnobia">M.</tp:taxon-name-part>) <tp:taxon-name-part taxon-name-part-type="species" reg="quadrinotata">quadrinotata</tp:taxon-name-part></tp:taxon-name> is widespread in the Palearctic region. In China, this species was previously known in three provinces and is now recorded in Hebei, Jilin and Neimenggu for the first time. For descriptions and illustrations of this species, see <xref ref-type="bibr" rid="B24">Savchenko (1985)</xref>, <xref ref-type="bibr" rid="B19">Podenas et al. (2006)</xref>, <xref ref-type="bibr" rid="B20">Podenas and Gelhaus (2007)</xref>, <xref ref-type="bibr" rid="B11">Mao and Yang (2010)</xref> and <xref ref-type="bibr" rid="B18">Podenas and Byun (2016)</xref>.</p></tp:treatment-sec><ref-list><ref id="B17"><mixed-citation xmlns:xlink="http://www.w3.org/1999/xlink" xlink:type="simple"><person-group><name name-style="western"><surname>Oosterbroek</surname><given-names>P</given-names></name></person-group> (<year>2020</year>) Catalogue of the Craneflies of the World (<tp:taxon-name><tp:taxon-name-part taxon-name-part-type="order">Diptera</tp:taxon-name-part></tp:taxon-name>, <tp:taxon-name><tp:taxon-name-part taxon-name-part-type="superfamily">Tipuloidea</tp:taxon-name-part></tp:taxon-name>, <tp:taxon-name><tp:taxon-name-part taxon-name-part-type="family">Pediciidae</tp:taxon-name-part></tp:taxon-name>, <tp:taxon-name><tp:taxon-name-part taxon-name-part-type="family">Limoniidae</tp:taxon-name-part></tp:taxon-name>, <tp:taxon-name><tp:taxon-name-part taxon-name-part-type="family">Cylindrotomidae</tp:taxon-name-part></tp:taxon-name>, <tp:taxon-name><tp:taxon-name-part taxon-name-part-type="family">Tipulidae</tp:taxon-name-part></tp:taxon-name>). <ext-link xlink:type="simple" ext-link-type="uri" xlink:href="http://ccw.naturalis.nl/">http://ccw.naturalis.nl/</ext-link> [Accessed on 2020-11-11]</mixed-citation></ref><ref id="B24"><mixed-citation xmlns:xlink="http://www.w3.org/1999/xlink" xlink:type="simple"><person-group><name name-style="western"><surname>Savchenko</surname><given-names>EN</given-names></name></person-group> (<year>1985</year>) <article-title>Komary-limoniidy [limoniid-flies]. Subfamily <tp:taxon-name><tp:taxon-name-part taxon-name-part-type="subfamily">Limoniinae</tp:taxon-name-part></tp:taxon-name>.</article-title><source>Fauna Ukrainy</source><volume>14</volume>(<issue>4</issue>): <fpage>1</fpage>–<lpage>180</lpage>.</mixed-citation></ref><ref id="B19"><mixed-citation xmlns:xlink="http://www.w3.org/1999/xlink" xlink:type="simple"><person-group><name name-style="western"><surname>Podenas</surname><given-names>S</given-names></name><name name-style="western"><surname>Geiger</surname><given-names>W</given-names></name><name name-style="western"><surname>Haenni</surname><given-names>JP</given-names></name><name name-style="western"><surname>Gonseth</surname><given-names>Y</given-names></name></person-group> (<year>2006</year>) <article-title><tp:taxon-name><tp:taxon-name-part taxon-name-part-type="family">Limoniidae</tp:taxon-name-part></tp:taxon-name> &amp; <tp:taxon-name><tp:taxon-name-part taxon-name-part-type="family">Pediciidae</tp:taxon-name-part></tp:taxon-name> de Suisse.</article-title><source>Fauna Helvetica</source><volume>14</volume>: <fpage>1</fpage>–<lpage>375</lpage>.</mixed-citation></ref><ref id="B20"><mixed-citation xmlns:xlink="http://www.w3.org/1999/xlink" xlink:type="simple"><person-group><name name-style="western"><surname>Podenas</surname><given-names>S</given-names></name><name name-style="western"><surname>Gelhaus</surname><given-names>JK</given-names></name></person-group> (<year>2007</year>) <source>Identification keys for <tp:taxon-name><tp:taxon-name-part taxon-name-part-type="subfamily">Limoniinae</tp:taxon-name-part></tp:taxon-name> (<tp:taxon-name><tp:taxon-name-part taxon-name-part-type="order">Diptera</tp:taxon-name-part></tp:taxon-name>, <tp:taxon-name><tp:taxon-name-part taxon-name-part-type="family">Limoniidae</tp:taxon-name-part></tp:taxon-name>) of Mongolia and adjacent territories.</source><publisher-name>Vilnius</publisher-name>, <publisher-loc>Lithuania</publisher-loc>, <size units="page">85 pp</size>.</mixed-citation></ref><ref id="B11"><mixed-citation xmlns:xlink="http://www.w3.org/1999/xlink" xlink:type="simple"><person-group><name name-style="western"><surname>Mao</surname><given-names>M</given-names></name><name name-style="western"><surname>Yang</surname><given-names>D</given-names></name></person-group> (<year>2010</year>) <article-title>Species of the genus <italic><tp:taxon-name><tp:taxon-name-part taxon-name-part-type="genus">Metalimnobia</tp:taxon-name-part></tp:taxon-name></italic> Matsumura from China (<tp:taxon-name><tp:taxon-name-part taxon-name-part-type="order">Diptera</tp:taxon-name-part></tp:taxon-name>, <tp:taxon-name><tp:taxon-name-part taxon-name-part-type="family">Limoniidae</tp:taxon-name-part></tp:taxon-name>).</article-title><source>Zootaxa</source><volume>2344</volume>: <fpage>1</fpage>–<lpage>16</lpage>. <ext-link xlink:type="simple" ext-link-type="doi" xlink:href="10.11646/zootaxa.2344.1.1">https://doi.org/10.11646/zootaxa.2344.1.1</ext-link></mixed-citation></ref><ref id="B18"><mixed-citation xmlns:xlink="http://www.w3.org/1999/xlink" xlink:type="simple"><person-group><name name-style="western"><surname>Podenas</surname><given-names>S</given-names></name><name name-style="western"><surname>Byun</surname><given-names>HW</given-names></name></person-group> (<year>2016</year>) <article-title><italic><tp:taxon-name><tp:taxon-name-part taxon-name-part-type="genus">Metalimnobia</tp:taxon-name-part></tp:taxon-name></italic> crane flies (<tp:taxon-name><tp:taxon-name-part taxon-name-part-type="order">Diptera</tp:taxon-name-part></tp:taxon-name>: <tp:taxon-name><tp:taxon-name-part taxon-name-part-type="family">Limoniidae</tp:taxon-name-part></tp:taxon-name>) from Korea.</article-title><source>Zootaxa</source><volume>4132</volume>: <fpage>330</fpage>–<lpage>346</lpage>. <ext-link xlink:type="simple" ext-link-type="doi" xlink:href="10.11646/zootaxa.4132.3.2">https://doi.org/10.11646/zootaxa.4132.3.2</ext-link></mixed-citation></ref></ref-list></tp:taxon-treatment>
