# Supplementary material for: New Metalimnobia crane flies (Diptera, Limoniidae) from China with an update of species distributions
Source: Zookeys. 2020 Dec 31;1008:93–105. doi: 10.3897/zookeys.1008.60704 (PMC7790806; doi:10.3897/zookeys.1008.60704)
Supplement: XML Treatment for Metalimnobia (Metalimnobia) tenua [file zookeys.1008.60704-treatment5.xml]

<!DOCTYPE tp:taxon-treatment
  PUBLIC "-//TaxonX//DTD Taxonomic Treatment Publishing DTD v0 20100105//EN" "tax-treatment-NSO.dtd">
<tp:taxon-treatment xmlns:tp="http://www.plazi.org/taxpub"><tp:treatment-meta><kwd-group><label>Taxon classification</label><kwd><named-content xmlns:xlink="http://www.w3.org/1999/xlink" content-type="kingdom">Animalia</named-content></kwd><kwd><named-content xmlns:xlink="http://www.w3.org/1999/xlink" content-type="order">Diptera</named-content></kwd><kwd><named-content xmlns:xlink="http://www.w3.org/1999/xlink" content-type="family">Limoniidae</named-content></kwd></kwd-group><mixed-citation publication-type="journal"><person-group><name><surname>Jiang</surname><given-names>Ye</given-names></name><name><surname>Zhang</surname><given-names>Xiao</given-names></name></person-group><article-title>New <italic><tp:taxon-name><tp:taxon-name-part taxon-name-part-type="genus" reg="Metalimnobia">Metalimnobia</tp:taxon-name-part></tp:taxon-name></italic> crane flies (<tp:taxon-name><tp:taxon-name-part taxon-name-part-type="order">Diptera</tp:taxon-name-part></tp:taxon-name>, <tp:taxon-name><tp:taxon-name-part taxon-name-part-type="family">Limoniidae</tp:taxon-name-part></tp:taxon-name>) from China with an update of species distributions</article-title><source>Zookeys</source><day>31</day><month>12</month><year>2020</year><volume>1008</volume><fpage>93</fpage><lpage>105</lpage><pub-id pub-id-type="doi">10.3897/zookeys.1008.60704</pub-id></mixed-citation></tp:treatment-meta><tp:nomenclature><tp:taxon-name><object-id xmlns:xlink="http://www.w3.org/1999/xlink" content-type="arpha" xlink:type="simple">CF0A61B5-06D0-5378-AFEE-10F3374C9F02</object-id>
              <tp:taxon-name-part taxon-name-part-type="genus" reg="Metalimnobia">Metalimnobia</tp:taxon-name-part> (<tp:taxon-name-part taxon-name-part-type="subgenus" reg="Metalimnobia">Metalimnobia</tp:taxon-name-part>) <tp:taxon-name-part taxon-name-part-type="species" reg="tenua">tenua</tp:taxon-name-part></tp:taxon-name><tp:taxon-authority>Savchenko, 1976</tp:taxon-authority><tp:nomenclature-citation-list><tp:nomenclature-citation><tp:taxon-name>
                  <tp:taxon-name-part taxon-name-part-type="genus" reg="Metalimnobia">Metalimnobia</tp:taxon-name-part> <tp:taxon-name-part taxon-name-part-type="species" reg="quadrinotata">quadrinotata</tp:taxon-name-part> <tp:taxon-name-part taxon-name-part-type="subspecies" reg="tenua">tenua</tp:taxon-name-part></tp:taxon-name><comment>Savchenko &amp; Krivolutskaya, 1976: 151. Type locality: Russia, several localities in Eastern Siberia and the Far East</comment></tp:nomenclature-citation></tp:nomenclature-citation-list></tp:nomenclature><tp:treatment-sec sec-type="material" id="SECID0EGUAG"><title>Specimens examined.</title><p>1 male, China: Sichuan, Pingwu, Wanglang National Nature Reserve, Shuizhagou (<named-content xmlns:xlink="http://www.w3.org/1999/xlink" content-type="dwc:verbatimCoordinates" xlink:type="simple"><named-content content-type="geo-json" specific-use="{&#34;type&#34;:&#34;Point&#34;,&#34;coordinates&#34;:[104.159444,32.904444]}" id="NCID0EPUAG" xlink:type="simple">32°54'16"N, 104°09'34"E</named-content></named-content>, 2447 m), 2016.VII.20, Yizhe Li.</p></tp:treatment-sec><tp:treatment-sec sec-type="diagnosis" id="SECID0EUUAG"><title>Diagnosis.</title><p>Pleuron brownish yellow, variegated by darker areas. Femora each brownish yellow with two rings, apical ring black, subapical ring slightly paler and spreading over half of femora. Wing brownish with two relatively large spots at base. Sc<sub>1</sub> ending beyond fork of Rs, Sc<sub>2</sub> shorter than Sc<sub>1</sub>; basal section of CuA<sub>1</sub> before fork of M. Inner gonostylus divided into three lobes. Paramere subtriangular, tip slightly acute and bare (Fig. <xref ref-type="fig" rid="F4">4b, e</xref>).</p></tp:treatment-sec><tp:treatment-sec sec-type="distribution" id="SECID0EGVAG"><title>Distribution</title><p><bold>(new record in bold).</bold> China (Ningxia, <bold>Sichuan</bold>); Austria, Czech Rep., Italy, Finland, Japan, Kazakhstan, Mongolia, Norway, Russia, Slovakia, Sweden (<xref ref-type="bibr" rid="B17">Oosterbroek 2020</xref>).</p></tp:treatment-sec><tp:treatment-sec sec-type="remarks" id="SECID0EUVAG"><title>Remarks.</title><p><tp:taxon-name><tp:taxon-name-part taxon-name-part-type="genus" reg="Metalimnobia">Metalimnobia</tp:taxon-name-part> (<tp:taxon-name-part taxon-name-part-type="subgenus" reg="Metalimnobia">M.</tp:taxon-name-part>) <tp:taxon-name-part taxon-name-part-type="species" reg="tenua">tenua</tp:taxon-name-part></tp:taxon-name> is widespread in the Palearctic region. In China, this species was previously only known in Ningxia and is now recorded in Sichuan for the first time. For descriptions and illustrations of this species, see <xref ref-type="bibr" rid="B25">Savchenko and Krivolutskaya (1976)</xref>, <xref ref-type="bibr" rid="B23">Savchenko (1983)</xref>, <xref ref-type="bibr" rid="B20">Podenas and Gelhaus (2007)</xref> and <xref ref-type="bibr" rid="B11">Mao and Yang (2010)</xref>.</p></tp:treatment-sec><tp:treatment-sec><!--Section generated to contain objects referenced in tp:taxon-treatment.--><fig id="F4" position="float" orientation="portrait"><object-id xmlns:xlink="http://www.w3.org/1999/xlink" content-type="doi" xlink:type="simple">10.3897/zookeys.1008.60704.figure4</object-id><object-id xmlns:xlink="http://www.w3.org/1999/xlink" content-type="arpha" xlink:type="simple">469660E9-885B-55AC-B661-E12B4F2F1073</object-id><label>Figure 4.</label><caption><p>Details of male genitalia of <italic><tp:taxon-name><tp:taxon-name-part taxon-name-part-type="genus" reg="Metalimnobia">Metalimnobia</tp:taxon-name-part></tp:taxon-name></italic><bold>a–c</bold> parameres and aedeagus, dorsal view <bold>a</bold><tp:taxon-name><tp:taxon-name-part taxon-name-part-type="genus" reg="Metalimnobia">M.</tp:taxon-name-part> (<tp:taxon-name-part taxon-name-part-type="subgenus" reg="Metalimnobia">M.</tp:taxon-name-part>) <tp:taxon-name-part taxon-name-part-type="species" reg="bicolor">bicolor</tp:taxon-name-part></tp:taxon-name> sp. nov. <bold>b</bold><tp:taxon-name><tp:taxon-name-part taxon-name-part-type="genus" reg="Metalimnobia">M.</tp:taxon-name-part> (<tp:taxon-name-part taxon-name-part-type="subgenus" reg="Metalimnobia">M.</tp:taxon-name-part>) <tp:taxon-name-part taxon-name-part-type="species" reg="tenua">tenua</tp:taxon-name-part></tp:taxon-name><bold>c</bold><tp:taxon-name><tp:taxon-name-part taxon-name-part-type="genus" reg="Metalimnobia">M.</tp:taxon-name-part> (<tp:taxon-name-part taxon-name-part-type="subgenus" reg="Metalimnobia">M.</tp:taxon-name-part>) <tp:taxon-name-part taxon-name-part-type="species" reg="caudifusca">caudifusca</tp:taxon-name-part></tp:taxon-name> sp. nov. <bold>d–h</bold> tip of paramere <bold>d</bold><tp:taxon-name><tp:taxon-name-part taxon-name-part-type="genus" reg="Metalimnobia">M.</tp:taxon-name-part> (<tp:taxon-name-part taxon-name-part-type="subgenus" reg="Metalimnobia">M.</tp:taxon-name-part>) <tp:taxon-name-part taxon-name-part-type="species" reg="bicolor">bicolor</tp:taxon-name-part></tp:taxon-name> sp. nov. <bold>e</bold><tp:taxon-name><tp:taxon-name-part taxon-name-part-type="genus" reg="Metalimnobia">M.</tp:taxon-name-part> (<tp:taxon-name-part taxon-name-part-type="subgenus" reg="Metalimnobia">M.</tp:taxon-name-part>) <tp:taxon-name-part taxon-name-part-type="species" reg="tenua">tenua</tp:taxon-name-part></tp:taxon-name><bold>f</bold><tp:taxon-name><tp:taxon-name-part taxon-name-part-type="genus" reg="Metalimnobia">M.</tp:taxon-name-part> (<tp:taxon-name-part taxon-name-part-type="subgenus" reg="Metalimnobia">M.</tp:taxon-name-part>) <tp:taxon-name-part taxon-name-part-type="species" reg="caudifusca">caudifusca</tp:taxon-name-part></tp:taxon-name> sp. nov. <bold>g</bold><tp:taxon-name><tp:taxon-name-part taxon-name-part-type="genus" reg="Metalimnobia">M.</tp:taxon-name-part> (<tp:taxon-name-part taxon-name-part-type="subgenus" reg="Metalimnobia">M.</tp:taxon-name-part>) <tp:taxon-name-part taxon-name-part-type="species" reg="quadrimaculata">quadrimaculata</tp:taxon-name-part></tp:taxon-name><bold>h</bold><tp:taxon-name><tp:taxon-name-part taxon-name-part-type="genus" reg="Metalimnobia">M.</tp:taxon-name-part> (<tp:taxon-name-part taxon-name-part-type="subgenus" reg="Metalimnobia">M.</tp:taxon-name-part>) <tp:taxon-name-part taxon-name-part-type="species" reg="rectangularis">rectangularis</tp:taxon-name-part></tp:taxon-name><bold>g, h</bold> after <xref ref-type="bibr" rid="B11">Mao and Yang 2010</xref>.</p></caption><graphic xmlns:xlink="http://www.w3.org/1999/xlink" xlink:href="zookeys-1008-093-g004.jpg" position="float" orientation="portrait" xlink:type="simple" id="oo_493087.jpg"><uri content-type="original_file" xlink:type="simple">https://binary.pensoft.net/fig/493087</uri></graphic></fig></tp:treatment-sec><ref-list><ref id="B11"><mixed-citation xmlns:xlink="http://www.w3.org/1999/xlink" xlink:type="simple"><person-group><name name-style="western"><surname>Mao</surname><given-names>M</given-names></name><name name-style="western"><surname>Yang</surname><given-names>D</given-names></name></person-group> (<year>2010</year>) <article-title>Species of the genus <italic><tp:taxon-name><tp:taxon-name-part taxon-name-part-type="genus">Metalimnobia</tp:taxon-name-part></tp:taxon-name></italic> Matsumura from China (<tp:taxon-name><tp:taxon-name-part taxon-name-part-type="order">Diptera</tp:taxon-name-part></tp:taxon-name>, <tp:taxon-name><tp:taxon-name-part taxon-name-part-type="family">Limoniidae</tp:taxon-name-part></tp:taxon-name>).</article-title><source>Zootaxa</source><volume>2344</volume>: <fpage>1</fpage>–<lpage>16</lpage>. <ext-link xlink:type="simple" ext-link-type="doi" xlink:href="10.11646/zootaxa.2344.1.1">https://doi.org/10.11646/zootaxa.2344.1.1</ext-link></mixed-citation></ref><ref id="B17"><mixed-citation xmlns:xlink="http://www.w3.org/1999/xlink" xlink:type="simple"><person-group><name name-style="western"><surname>Oosterbroek</surname><given-names>P</given-names></name></person-group> (<year>2020</year>) Catalogue of the Craneflies of the World (<tp:taxon-name><tp:taxon-name-part taxon-name-part-type="order">Diptera</tp:taxon-name-part></tp:taxon-name>, <tp:taxon-name><tp:taxon-name-part taxon-name-part-type="superfamily">Tipuloidea</tp:taxon-name-part></tp:taxon-name>, <tp:taxon-name><tp:taxon-name-part taxon-name-part-type="family">Pediciidae</tp:taxon-name-part></tp:taxon-name>, <tp:taxon-name><tp:taxon-name-part taxon-name-part-type="family">Limoniidae</tp:taxon-name-part></tp:taxon-name>, <tp:taxon-name><tp:taxon-name-part taxon-name-part-type="family">Cylindrotomidae</tp:taxon-name-part></tp:taxon-name>, <tp:taxon-name><tp:taxon-name-part taxon-name-part-type="family">Tipulidae</tp:taxon-name-part></tp:taxon-name>). <ext-link xlink:type="simple" ext-link-type="uri" xlink:href="http://ccw.naturalis.nl/">http://ccw.naturalis.nl/</ext-link> [Accessed on 2020-11-11]</mixed-citation></ref><ref id="B25"><mixed-citation xmlns:xlink="http://www.w3.org/1999/xlink" xlink:type="simple"><person-group><name name-style="western"><surname>Savchenko</surname><given-names>EN</given-names></name><name name-style="western"><surname>Krivolutskaya</surname><given-names>GO</given-names></name></person-group> (<year>1976</year>) <source><tp:taxon-name><tp:taxon-name-part taxon-name-part-type="family">Limoniidae</tp:taxon-name-part></tp:taxon-name> of the south Kuril Islands and south Sakhalin.</source><publisher-name>Akademiy Nauk Ukrainskoy SSR</publisher-name>, <publisher-loc>Kiev</publisher-loc>, <size units="page">160 pp</size>.</mixed-citation></ref><ref id="B23"><mixed-citation xmlns:xlink="http://www.w3.org/1999/xlink" xlink:type="simple"><person-group><name name-style="western"><surname>Savchenko</surname><given-names>EN</given-names></name></person-group> (<year>1983</year>) <source><tp:taxon-name><tp:taxon-name-part taxon-name-part-type="family">Limoniidae</tp:taxon-name-part></tp:taxon-name> of South Primorye. Akademiy Nauk Ukrainskoy SSR, I.I. Schmalhausen Institute of Zoology of Academy of Sciences of Ukraine.</source><publisher-name>Naukova Dumka</publisher-name>, <publisher-loc>Kiev</publisher-loc>, <size units="page">156 pp</size>.</mixed-citation></ref><ref id="B20"><mixed-citation xmlns:xlink="http://www.w3.org/1999/xlink" xlink:type="simple"><person-group><name name-style="western"><surname>Podenas</surname><given-names>S</given-names></name><name name-style="western"><surname>Gelhaus</surname><given-names>JK</given-names></name></person-group> (<year>2007</year>) <source>Identification keys for <tp:taxon-name><tp:taxon-name-part taxon-name-part-type="subfamily">Limoniinae</tp:taxon-name-part></tp:taxon-name> (<tp:taxon-name><tp:taxon-name-part taxon-name-part-type="order">Diptera</tp:taxon-name-part></tp:taxon-name>, <tp:taxon-name><tp:taxon-name-part taxon-name-part-type="family">Limoniidae</tp:taxon-name-part></tp:taxon-name>) of Mongolia and adjacent territories.</source><publisher-name>Vilnius</publisher-name>, <publisher-loc>Lithuania</publisher-loc>, <size units="page">85 pp</size>.</mixed-citation></ref></ref-list></tp:taxon-treatment>
